# Supplementary material for: The role of adjuvant chemotherapy in the management of acute promyelocytic leukemia differentiation syndrome
Source: Front Oncol. 2022 Aug 3;12:911745. doi: 10.3389/fonc.2022.911745 (PMC9383033; doi:10.3389/fonc.2022.911745)
Supplement: Supplementary file 1 [file DataSheet_1.xlsx]

## Sheet: Sheet1
Appendix A. Demographic and Clinical Characteristic of the Patients treated for Acute Promyelocytic Leukemia
ID	Gender	Age at diagnosis (years)	ECOG	Risk Level	WBC Count at Diagnosis (10e9 / liter)	Platelet count at diagnosis (10e9 / liter)	RBC count at diagnosis (10e9 / liter)	ATRA	ATO	Cytarabine	Daunorubicin	Idarubicin	Days to DS from induction	The day starting Chemo from the DS Onset Day	Duration of DS	Hospital Course Duration	Response	Days to Response from induction
1	M	77	Unknown	Low	3.8	13	3.02	Day 0	Day 0	N/A	N/A	N/A	0	No chemotherapy	10	Unknown	Complete Response	49
4	M	70	Unknown	Low	2.5	14	4.01	Day 0	Day 1	Day 9	N/A	Day 8	2	6	Died on day 10	11	No Response	No Response
5	F	39	0	Low	1.4	173	3.49	Day 0	Day 0	N/A	N/A	N/A	No DS	No DS	No DS	Unknown	Complete Response	30
6	F	73	2	Low	0.3	6	2.64	Day 0	Day 2	N/A	N/A	N/A	3	No chemotherapy	12	Unknown	Complete Response	Unknown
7	F	15	Unknown	Low	0.4	26	1.21	Day 0	Day 5	N/A	N/A	N/A	3	No chemotherapy	17	22	Complete Response	145
8	F	80	1	Low	2.7	18	3.91	Day 0	Day 1	N/A	N/A	N/A	3	No chemotherapy	23	43	No Response	No Response
9	F	59	Unknown	Low	4.6	42	2.33	Day 0	Day 0	N/A	N/A	N/A	3	No chemotherapy	12	31	Complete Response	27
11	M	36	2	Low	1.4	59	2.78	Day 0	Day 3	N/A	N/A	N/A	3	No chemotherapy	4	Unknown	Complete Response	40
12	M	63	2	Low	0.7	62	2.84	Day 0	Day 0	N/A	N/A	N/A	3	No chemotherapy	Died on day 14	Unknown	No Response	No Response
13	M	61	2	Low	0.4	21	2.02	Day 0	N/A	N/A	N/A	N/A	3	No chemotherapy	13	48	Complete Response	29
15	M	32	0	Low	0.5	26	2.53	Day 0	Day 0	N/A	N/A	N/A	4	No chemotherapy	7	Unknown	Complete Response	34
16	F	39	1	Low	2.3	21	4.3	Day 0	Day 2	N/A	N/A	Day 11	4	7	14	39	No Response	No Response
18	M	29	0	Intermediate	3.7	10	1.58	Day 0	Day 1	N/A	N/A	Day 6	5	1	7	35	Complete Response	32
20	M	47	1	Low	0.8	69	2.87	Day 0	Day 0	N/A	N/A	N/A	5	No chemotherapy	13	Unknown	Complete Response	32
21	F	39	2	Low	3.5	8	2.21	Day 0	Day 1	N/A	N/A	N/A	5	No chemotherapy	8	40	Complete Response	89
22	M	72	1	Intermediate	2.2	33	3.25	Day 0	Day 1	N/A	N/A	N/A	6	No chemotherapy	21	Unknown	Complete Response	33
23	M	38	0	Low	1.3	95	4.5	Day 0	Day 1	N/A	N/A	N/A	No DS	No DS	No DS	Unknown	Complete Response	56
24	F	34	1	Low	1.5	8	2.49	Day 0	Day 0	N/A	N/A	N/A	7	No chemotherapy	27	Unknown	Complete Response	73
26	M	57	1	Low	0.5	18	3.07	Day 0	Day 0	N/A	N/A	N/A	7	No chemotherapy	32	Unknown	Complete Response	53
27	F	61	2	Low	1.9	18	3.28	Day 0	Day 1	N/A	N/A	N/A	8	No chemotherapy	10	Unknown	No Response	No Response
28	M	61	Unknown	Intermediate	0.5	47	2.45	Day 0	Day 0	N/A	N/A	N/A	No DS	No DS	No DS	Unknown	Unknown	Unknown
29	M	71	1	Low	1.2	76	30.5	Day 0	Day 0	N/A	N/A	N/A	8	No chemotherapy	21	Unknown	Complete Response	44
31	F	35	Unknown	Low	1.6	13	3.4	Day 0	Day 0	N/A	N/A	N/A	No DS	No DS	No DS	Unknown	Complete Response	31
34	M	67	1	Low	1.34	32	2.64	Day 0	Day 0	N/A	N/A	N/A	13	No chemotherapy	16	Unknown	Complete Response	44
35	F	65	2	Low	0.6	166	3.42	Day 0	Day 0	N/A	N/A	N/A	14	No chemotherapy	19	Unknown	Complete Response	25
37	F	49	1	Low	0.9	94	2.62	Day 0	N/A	Day 1	Day 1	N/A	No DS	No DS	No DS	Unknown	Complete Response	37
38	M	29	0	Low	4.3	9	2.53	Day 0	N/A	N/A	N/A	N/A	26	No chemotherapy	17	36	Complete Response	34
39	M	64	0	Low	7.1	229	4.96	Day 0	Day 1	N/A	N/A	N/A	No DS	No DS	No DS	Unknown	Complete Response	24
40	F	67	Unknown	Low	1.5	18	1.3	Day 0	Day 2	N/A	N/A	Day 9	9	0	8	Unknown	Complete Response	45
41	F	46	0	Low	0.9	9	1.41	Day 0	Day 2	N/A	N/A	N/A	No DS	No DS	No DS	Unknown	Complete Response	45
42	F	38	0	Low	1.8	49	2.94	Day 0	Day 0	N/A	N/A	N/A	17	No chemotherapy	23	Unknown	Complete Response	70
43	F	58	Unknown	Low	2.3	10	3.23	Day 0	Day 4	N/A	N/A	N/A	No DS	No DS	No DS	Unknown	Complete Response	51
44	F	51	Unknown	Low	1.9	53	32.3	Day 0	Day 0	N/A	N/A	N/A	21	No chemotherapy	33	Unknown	Complete Response	33
45	F	82	1	Low	1.3	53	27.8	Day 0	N/A	N/A	N/A	N/A	No DS	No DS	No DS	Unknown	Complete Response	Unknown
48	M	50	0	Low	2.4	23	2.35	Day 0	Day 1	N/A	N/A	N/A	No DS	No DS	No DS	Unknown	Complete Response	41
49	M	68	1	Low	0.7	36	2.24	Day 0	Day 2	N/A	N/A	N/A	4	No chemotherapy	17	Unknown	Complete Response	37
51	M	61	Unknown	Low	0.5	46	27.4	Day 0	Day 0	N/A	N/A	N/A	No DS	No DS	No DS	Unknown	Complete Response	35
53	M	34	Unknown	Intermediate	6.5	27	24.9	Day 0	Day 0	N/A	N/A	N/A	8	No chemotherapy	32	Unknown	Complete Response	58
54	M	67	0	Low	1.1	53	33.5	Day 0	N/A	N/A	N/A	Day 14	15	-1	8	Unknown	Complete Response	29
57	M	31	Unknown	Low	0.8	51	3.2	Day 0	N/A	N/A	Day 0	N/A	No DS	No DS	No DS	Unknown	Complete Response	47
59	F	74	0	Low	0.5	32	3.28	Day 0	Day 1	N/A	N/A	N/A	4	No chemotherapy	22	38	Complete Response	Unknown
60	F	65	0	Low	1	82	4.43	Day 0	Day 1	N/A	N/A	N/A	No DS	No DS	No DS	Unknown	Complete Response	73
62	F	28	0	Low	1.2	103	2.71	Day 0	Day 0	N/A	N/A	N/A	No DS	No DS	No DS	Unknown	Complete Response	28
63	M	37	0	low	2.4	58	2.68	Day 0	Day 0	N/A	Day 3	N/A	3	0	6	13	Complete Response	27
64	M	52	1	low	2	61	2.47	Day 0	Day 0	N/A	Day 3	N/A	No DS	No DS	No DS	16	Complete Response	32
65	M	61	1	low	1.8	72	2.57	Day 0	Day 0	N/A	Day 3	N/A	4	-1	8	12	Complete Response	36
66	M	64	1	intermediate	3.3	106	2.65	Day 0	Day 0	N/A	Day 3	N/A	2	0	10	14	Complete Response	34
67	M	72	2	low	2.1	67	2.47	Day 0	Day 0	N/A	day 3	N/A	5	2	7	18	Complete Response	33
68	M	22	0	intermedaite	1.7	49	2.18	Day O	Day 0	N/A	day 2	N/A	2	0	12	15	Complete Response	32
69	F	36	1	low	2.3	45	2.1	Day 0	Day 0	N/A	day 4	N/A	3	1	11	16	Complete Response	30
70	F	41	0	low	2.2	37	2.41	Day 0	Day 0	Day 2	N/A	N/A	2	0	8	12	Complete Response	35
71	F	45	1	intermedaite	2.3	42	2.71	Day 0	Day 0	N/A	Day 3	N/A	No DS	No DS	No DS	9	Complete Response	32
72	F	49	0	low	2	39	2.19	Day 0	Day 0	N/A	Day 3	N/A	4	-1	8	12	Complete Response	34
73	F	62	2	intermsdiate	3.1	36	2.51	Day 0	Day 0	N/A	Day 3	N/A	4	-1	6	16	Complete Response	42
74	M	42	0	low	2.7	42	2.37	Day 0	Day 0	N/A	N/A	Day 4	3	1	7	12	complete Response	32
75	F	37	0	intermediate	3.2	56	2.14	Day 0	Day 0	N/A	N/A	Day 5	3	2	7	13	complete remission	34
76	F	62	2	intermediate	4.3	74	3.72	Day 0	Day 0	N/A	N/A	Day 6	2	4	9	21	partial remission	45
